# Supplementary material for: Black American women’s attitudes toward seeking mental health services and use of mobile technology to support the management of anxiety
Source: JAMIA Open. 2023 Oct 17;6(4):ooad088. doi: 10.1093/jamiaopen/ooad088 (PMC10582519; doi:10.1093/jamiaopen/ooad088)
Supplement: ooad088_Supplementary_Data [file ooad088_supplementary_data.zip]

Archive with 4 entries (4 files):
- Supplementary_File_2_Description of Measures.pdf
- Supplementary_File_3_Attitudes Toward Seeking Support by Agreement with Modality.pdf
- Supplementary_File_4_ MLR_ Attitudes Toward Using Mobile Technology.pdf
- Supplementary_File_1_Attitudes_Toward_Seeking_Mental_Health_Services_and_Use_of_Mobile_Technology_Survey.pdf
